# Supplementary material for: Benzisothiazolinone: Pharmacokinetics, Tissue Distribution, and Mass Balance Studies in Rats
Source: Metabolites. 2023 Apr 23;13(5):584. doi: 10.3390/metabo13050584 (PMC10223580; doi:10.3390/metabo13050584)
Supplement: Supplementary file 1 [file metabolites-13-00584-s001.zip]

Archive with 2 entries (2 files):
- Table S1.pdf
- Text S1.pdf
